# Supplementary material for: A Live-Cell Imaging-Based Fluorescent SARS-CoV-2 Neutralization Assay by Antibody-Mediated Blockage of Receptor Binding Domain-ACE2 Interaction
Source: BioTech (Basel). 2025 Feb 14;14(1):10. doi: 10.3390/biotech14010010 (PMC11843899; doi:10.3390/biotech14010010)
Supplement: Supplementary file 1 [file biotech-14-00010-s001.zip]

Archive with 1 entries (1 files):
- biotech-3385821-supplementary.pdf
